# Supplementary material for: Suppressive Effect of Soil Microbiomes Associated with Tropical Fruit Trees on Meloidogyne enterolobii
Source: Microorganisms. 2022 Apr 25;10(5):894. doi: 10.3390/microorganisms10050894 (PMC9144879; doi:10.3390/microorganisms10050894)
Supplement: Supplementary file 1 [file microorganisms-10-00894-s001.zip]

Archive with 4 entries (4 files):
- Figure S1.tif
- Figure S2.tif
- Table S1.xlsx
- Table S2.pdf
