# Supplementary material for: Suppressive Effect of Soil Microbiomes Associated with Tropical Fruit Trees on Meloidogyne enterolobii
Source: Microorganisms. 2022 Apr 25;10(5):894. doi: 10.3390/microorganisms10050894 (PMC9144879; doi:10.3390/microorganisms10050894)
Supplement: Supplementary file 1 [file microorganisms-10-00894-s001.zip › Table S1.xlsx]

## Sheet: Sheet1
SUPPLEMENTARY TABLE S1. Soil physical and chemical analyses of 14 samples collected from 14 subtropical fruit orchards in Mpumalanga province.
SOIL STANDARD ANALYSIS
Sample No	Farm	Crop	Sample Date	pH(water)	Res(ohms)	Ca mg/kg	Mg mg/kg	K mg/kg	Na mg/kg	P (Bray1)	Al mg/kg	Ca/Mg	Ca+Mg/K
SA1	Tomahawk Citrus, Malalane	Banana	14/10/2019	5.43	500	1399	249	348	19	95.8	5	5.62	4.74
SA2	Tomahawk Citrus, Malalane	Papaya	14/10/2019	5.59	290	2174	248	579	15	102.5	7	8.77	4.18
SA3	Tomahawk Citrus, Malalane	Mango	14/10/2019	6.35	1500	1045	128	132	12	77.4	4	8.16	8.89
SA4	Tomahawk Citrus, Malalane	Citrus	14/10/2019	6.55	360	874	166	276	11	32	6	5.27	3.77
SA5	Tomahawk Citrus, Malalane	Litchi	14/10/2019	6.74	212	4071	762	424	32	35.5	5	5.34	11.4
SA6	ARC-TSC Nelspruit, Mbombela	Macadamia	14/10/2019	8.08	2300	690	138	63	9	32.6	3	5	13.14
SA7	ARC-TSC Nelspruit, Mbombela	Mango	14/10/2019	8.02	1000	1273	150	48	8	18.9	4	8.49	29.65
SA8	ARC-TSC Nelspruit, Mbombela	Citrus	14/10/2019	8.2	1200	971	105	99	9	38.6	3	9.25	10.87
SA9	ARC-TSC Nelspruit, Mbombela	Avocado	14/10/2019	7.93	2300	972	137	44	10	22.9	3	7.1	25.21
SA10	ARC-TSC Nelspruit, Mbombela	Litchi	14/10/2019	7.71	1600	1197	179	27	12	18.2	3	6.69	50.96
SA11	ARC-TSC Burgershall, Hazyview	Avocado	15/10/2019	5.77	250	2718	142	381	12	118.8	6	19.14	7.51
SA12	ARC-TSC Burgershall, Hazyview	Papaya	15/10/2019	6.09	410	1385	295	441	11	83	6	4.7	3.81
SA13	ARC-TSC Burgershall, Hazyview	Macadamia	15/10/2019	5.51	650	965	149	353	20	93	11	6.48	3.16
SA14	ARC-TSC Burgershall, Hazyview	Banana	15/10/2019	6.39	1200	1459	258	220	22	18.8	4	5.66	7.81
SOIL EXTRAS ANALYSIS
Sample No	Farm	Crop	Sample Date	Zn mg/kg	Cu mg/kg	Mn mg/kg	Fe mg/kg	C %	Org Mat %	Sand %	Silt %	Clay %
SA1	Tomahawk Citrus, Malalane	Banana	14/10/2019	10.04	5.38	412.6	127.2	1.69	2.97	54	16	30
SA2	Tomahawk Citrus, Malalane	Papaya	14/10/2019	17.41	9.71	496.5	116.6	1.65	2.9	62	14	24
SA3	Tomahawk Citrus, Malalane	Mango	14/10/2019	20.88	275.71	91.2	115.6	1.05	1.85	86	6	8
SA4	Tomahawk Citrus, Malalane	Citrus	14/10/2019	20.68	19.03	243.1	189.3	1.05	1.85	78	8	14
SA5	Tomahawk Citrus, Malalane	Litchi	14/10/2019	19.82	7.39	454.5	149.8	3	5.28	74	4	22
SA6	ARC-TSC Nelspruit, Mbombela	Macadamia	14/10/2019	6.25	4.53	115.2	105.4	0.38	0.66	82	8	10
SA7	ARC-TSC Nelspruit, Mbombela	Mango	14/10/2019	14.38	127.29	237.8	86.2	1.13	1.98	86	6	8
SA8	ARC-TSC Nelspruit, Mbombela	Citrus	14/10/2019	15.83	20.89	188.7	155.3	0.98	1.72	88	4	8
SA9	ARC-TSC Nelspruit, Mbombela	Avocado	14/10/2019	13.39	27.14	176.7	162.9	0.83	1.45	90	6	4
SA10	ARC-TSC Nelspruit, Mbombela	Litchi	14/10/2019	15.64	12.04	159.5	168.1	1.5	2.64	88	8	4
SA11	ARC-TSC Burgershall, Hazyview	Avocado	15/10/2019	9.39	31.79	68.3	69.9	1.46	2.57	84	6	10
SA12	ARC-TSC Burgershall, Hazyview	Papaya	15/10/2019	12.16	7.23	209.6	78.6	2.03	3.56	74	10	16
SA13	ARC-TSC Burgershall, Hazyview	Macadamia	15/10/2019	8.52	4.79	199.2	106.6	2.48	4.36	66	10	24
SA14	ARC-TSC Burgershall, Hazyview	Banana	15/10/2019	8.67	2.3	231.3	82.8	1.65	2.9	62	12	26
